# Supplementary material for: Metabolomic Response of Calotropis procera Growing in the Desert to Changes in Water Availability
Source: PLoS One. 2014 Feb 10;9(2):e87895. doi: 10.1371/journal.pone.0087895 (PMC3919747; doi:10.1371/journal.pone.0087895)
Supplement: Table S1 — GC measured metabolite list and ANOVA values for individual metabolites. (XLSX) [file pone.0087895.s001.xlsx]

## Sheet: GC-MS table
Table S1 .Metabolite profile using GC-TOF MS.
Metabolites values are normalized as described in Materials and Methods and represent each replicate in log2 scale
PCA-loadingscores were extracted and compounds are sorted by highes impact on separation on PC1 first
Fold change was calculated by subtracting water-treated samples of each harvest timepoint by the respctive harvest time point of the control group
Additionally Bonferroni corrected p-values from the ANOVA analysis for Harvesting timepoints(Harvesttime) and watering (Condition) are shown
		Control									rehydration									ANOVA p-Values
	PCA	1h Post-dawn	1h Post-dawn	1h Post-dawn	midday	midday	midday	1h Pre-usk	1h Pre-usk	1h Pre-usk	1h Post-dawn	1h Post-dawn	1h Post-dawn	midday	midday	midday	1h Pre-usk	1h Pre-usk	1h Pre-usk
	loading score	1	2	3	1	2	3	1	2	3	1	2	3	1	2	3	1	2	3	Harvesttime	Condition
Ribitol (5TMS)	0.000127843	15.2051	15.0539	15.4617	15.366	15.6336	15.6169	14.8913	15.3922	15.0779	15.0861	15.2231	14.9636	15.484	15.6628	15.2275	15.1832	15.4901	15.7993	0.000970176	0.0402873
Aspartate (3TMS)	0.000525176	16.6529	16.6804	17.1937	15.9628	16.108	15.9638	16.4279	16.4872	16.7121	17.285	17.46	17.3363	16.4217	16.3771	15.4642	16.9254	16.9068	16.8322	0.0467558	0.000636085
Itaconic acid (2TMS)	0.000697957	8.8672	9.18982	8.97041	9.51373	8.98868	9.20945	9.1472	9.46148	9.23122	9.43359	9.29664	9.633	9.4769	9.08313	8.69397	9.13186	9.39279	9.19967	0.660419	0.0796494
Glycerol (3TMS)	0.00116508	13.9183	13.4975	13.1279	13.3137	13.0072	12.7859	13.5739	13.584	13.6512	13.6151	13.6841	13.1988	13.5546	13.1544	13.7192	13.6365	13.7875	13.1766	0.952153	0.133577
Nicotinamide (1TMS)	0.00131454	9.90909	9.45327	9.16075	9.00562	9.16742	9.43879	9.25267	9.52552	9.82972	9.01681	9.78137	9.19967	9.8532	9.93675	9.70144	9.53722	9.99097	10.4378	0.358716	0.0126463
Vanillic acid (2TMS)	0.00149221	9.82867	11.461	11.1125	11.8872	11.0512	11.7777	11.5836	12.0151	11.7805	11.8754	10.8537	12.007	11.8922	11.3826	10.7186	10.6733	11.4239	10.4315	0.641564	0.924323
Sitosterol, beta- (1TMS)	0.00230842	7.96031	7.83289	8.07183	7.6865	7.05528	7.26679	7.91886	8.01681	7.91886	7.92778	7.87426	7.39232	7.6019	7.39578	7.3006	7.96	6.10608	8.09803	0.376988	0.893014
Hexadecenoic acid, 9-(Z)- (1TMS)	0.00249593	15.1142	15.308	14.9644	15.1877	14.8057	15.3161	15.2855	15.509	15.4164	15.6691	15.2315	15.4842	15.5648	14.8915	14.4967	14.8914	15.3788	14.6991	0.6777	0.474736
Benzoic acid, 4-hydroxy- (2TMS)	0.00329357	10.4618	10.6996	10.7482	10.7649	10.218	10.7903	10.6546	10.9979	10.9241	10.8238	10.4233	10.9344	10.9026	10.4336	9.99023	9.92926	10.6652	10.2324	0.651197	0.861595
Fructose (1MEOX) (5TMS) MP	0.00467545	7.80085	7.79264	6.37033	8.58547	9.18009	9.73639	7.45427	7.34967	7.29012	6.86597	7.05166	6.64982	8.03173	9.5227	10.1617	7.88472	7.04184	7.44209	0.000809878	0.347939
Caffeic acid, trans- (3TMS)	0.00533848	10.2065	10.2496	9.91689	10.4465	10.2258	10.2274	10.7024	10.5287	10.4768	10.9535	10.2614	10.621	10.1697	10.2279	9.40317	10.1553	10.5435	10.2063	0.736749	0.489492
Glucoheptonic acid-1,4-lactone (5TMS)	0.00570509	13.0609	13.4888	13.5524	13.8995	13.8928	13.8488	13.7906	13.9652	13.8967	13.7533	13.6058	13.5746	14.1205	13.9942	13.9404	13.5655	13.6642	13.1884	0.00722333	0.205009
Galactosamine, N-acetyl- (1MEOX) (5TMS) BP	0.00592069	14.8153	14.684	14.3036	14.7563	14.845	13.8077	14.8366	14.9395	14.5855	15.1734	14.4062	14.6039	13.5498	14.0355	14.4556	13.9707	14.7639	14.1402	0.532368	0.627061
Malic acid (3TMS)	0.00594909	18.7602	18.4742	18.8111	18.4324	18.1907	18.2559	18.6521	18.5119	18.4273	18.6169	18.7776	19.0833	18.3079	18.0701	17.6765	18.6385	18.5841	18.6173	0.00893545	0.205199
Dodecanoic acid (1TMS)	0.00642604	9.95821	9.55842	9.59755	10.3794	9.98868	10.1124	9.47573	9.7211	9.68299	9.69	9.58348	9.4818	9.92966	9.64831	9.35724	9.49185	9.98473	10.0715	0.00163249	0.954202
Cinnamic acid, 4-hydroxy-, trans- (2TMS)	0.00649412	12.0727	13.1599	12.3652	12.9265	12.777	12.9933	13.1423	13.2202	13.1262	12.9832	13.0826	12.9283	12.8781	12.3145	12.2114	12.5985	13.1923	12.5774	0.872713	0.93773
Maltose (1MEOX) (8TMS) MP	0.0067	NA	8.16344	8.55814	8.04585	NA	8.66083	8.88745	8.9819	8.95338	9.00282	8.79353	NA	8.04585	NA	NA	NA	8.15635	NA	0.932918	0.710357
Butanoic acid, 4-amino- (2TMS)	0.00764601	10.6964	10.3208	9.90087	9.37069	9.3443	9.33539	10.7177	10.2515	10.9196	11.1969	11.3133	11.117	10.7013	10.3209	10.1264	NA	10.4433	10.2633	0.229247	0.956512
Galactopyranoside, 1-O-methyl-, beta- (4TMS)	0.00823094	14.3795	14.5871	15.3487	15.7329	15.7044	12.137	15.2426	15.0904	14.6965	16.2236	15.9935	15.278	15.1262	12.6282	13.1344	15.2347	15.1814	14.7395	0.316532	0.512645
Glutaric acid, 2-oxo- (1MEOX) (2TMS) MP	0.00834833	13.452	12.8065	13.3813	15.2259	15.4521	15.1629	13.6634	13.8169	14.764	13.4003	13.2207	13.6183	14.9894	15.4141	15.2255	14.7242	13.7936	14.5636	2.58e-07	0.107426
Prephenic acid (1MEOX) (3TMS)	0.00845652	9.94344	9.72532	10.4499	8.54022	9.57422	8.72474	9.69459	9.62061	9.82762	9.40939	9.66327	10.3126	9.39331	8.21228	8.93944	9.73109	9.42083	8.86388	0.0225367	0.678076
Glutamic acid (3TMS)	0.00898668	17.3925	17.1323	17.4027	17.0171	17.2033	16.9436	17.2875	17.2009	17.5	17.2958	17.2138	17.0295	16.6568	16.9571	16.606	17.4531	17.2944	17.4844	0.0406351	0.813339
Arabinose (1MEOX) (4TMS) MP	0.00916651	11.6952	11.8918	11.499	11.5845	11.7863	11.6812	12.059	11.557	11.8404	11.7756	11.6905	11.3614	11.7122	11.9507	13.0097	11.5522	11.6072	11.5732	0.219409	0.294965
Thiazole, 4-methyl-5-hydroxyethyl- (1TMS)	0.00973322	12.8927	13.3969	13.9816	13.7003	13.9083	13.3075	12.6142	13.1843	12.7916	13.761	13.7411	13.637	13.8895	13.8418	12.9303	12.9789	13.2463	13.446	0.00582993	0.0759546
Inositol, myo- (6TMS)	0.0103143	19.3601	19.004	18.8763	18.4482	18.379	18.295	18.7952	18.6574	18.553	18.7267	18.7861	18.7659	18.3895	18.2231	17.8153	18.8499	18.7667	18.702	0.000660938	0.795846
Galactinol (9TMS)	0.0108743	13.4749	13.7599	13.5872	16.2377	15.8318	16.0164	15.1746	15.3659	15.5398	14.8701	14.842	14.0453	15.9216	16.1419	15.8631	14.9986	15.4312	15.087	9.72e-08	0.0681496
Citric acid (4TMS)	0.0118546	18.3016	18.3481	18.6643	18.2205	17.9059	17.8393	17.699	17.5426	17.7475	17.9204	17.9654	18.2028	17.8105	17.3999	16.5828	17.9957	17.5595	17.8402	0.0066008	0.207285
Tagatose (1MEOX) (5TMS) BP	0.0120797	10.5866	10.5655	10.6359	10.8737	10.8793	10.6709	10.6098	10.8212	10.5949	10.4284	10.4439	10.4158	10.7277	10.5683	9.4708	10.7552	10.8377	10.7854	0.373466	0.757488
Fumaric acid, 2-methyl- (2TMS)	0.0121177	NA	6.88264	6.8577	7.62205	6.78136	6.84549	7.59246	7.76818	7.59991	7.65105	7.37503	7.9542	7.89671	7.33005	7.69958	7.08746	7.20493	6.93074	0.632439	0.148995
Tartaric acid (4TMS)	0.012208	8.84693	9.03067	9.56036	9.10329	9.60733	9.14211	9.5812	8.73132	9.56605	8.87652	8.82772	9.32193	9.30099	9.26279	7.82106	9.54303	9.6283	9.03067	0.72509	0.923962
Lactic acid, 3-(4-hydroxyphenyl)- (3TMS)	0.0141208	10.2997	10.144	9.77514	10.4231	10.067	10.4343	10.3301	10.6313	10.3544	10.9944	10.9822	10.6401	11.0364	11.2676	11.0165	10.9904	11.2737	11.0069	0.0255531	1.04e-06
Mannosamine, N-acetyl- (1MEOX) (5TMS) BP	0.0141857	12.587	12.2438	12.4505	12.9814	13.0019	13.0453	12.6968	12.9912	12.9919	13.1501	13.1789	12.6953	13.0114	13.3595	13.7926	12.6892	12.7388	12.8807	0.0220368	0.0298798
Glucose (1MEOX) (5TMS) MP	0.0153389	15.5575	15.6349	15.0666	17.4257	17.8053	18.1317	16.6322	16.5538	16.7077	15.6828	15.8313	15.0661	17.9601	18.4572	17.768	15.979	15.8864	16.002	3.41e-06	0.238348
Melibiose (1MEOX) (8TMS) MP	0.0154441	10.7183	12.7292	11.9968	12.8074	12.7916	12.8242	11.352	12.7622	11.4888	11.3761	11.5882	NA	NA	NA	11.296	11.2912	12.0403	12.9163	0.160847	0.337436
Glutamine, DL- (3TMS)	0.0156889	12.8636	13.2693	13.1051	15.0862	15.4352	15.6119	14.2373	13.7887	13.7566	14.795	14.8494	14.2958	14.7283	15.263	14.3677	14.2057	14.3609	14.4282	0.000408685	0.14687
beta-D-Fructofuranosyl-(2,1)-beta-D-Fructofuranose (1MEOX) (8TMS) MP	0.0172639	NA	14.368	NA	13.4823	13.9474	14.0412	14.1109	14.0441	14.1999	NA	NA	11.2167	13.0376	15.1785	15.1994	NA	13.5063	14.3501	0.42455	0.469897
Galactonic acid-1,4-lactone (4TMS)	0.0180703	14.0784	14.2329	14.8226	14.6203	14.5967	14.1107	14.3115	14.6017	14.3939	14.8237	15.0503	14.5887	15.4723	15.3266	14.8376	14.4233	14.3615	14.4126	0.0303823	0.0106619
Turanose (1MEOX) (8TMS) BP	0.0189293	NA	15.7784	NA	15.4274	15.3025	15.4145	15.417	15.576	15.2658	NA	NA	14.4012	14.8119	14.6976	NA	NA	15.6287	NA	0.483237	0.0726898
Spermine (6TMS)	0.0198148	8.9519	9.56033	9.92981	10.1085	10.4717	10.1523	11.117	10.8065	10.9181	11.0855	11.0204	11.2639	10.9256	10.9312	10.0488	10.3815	9.43617	8.61839	0.843961	0.241128
Lactobionic acid (TMS) BP	0.0204292	13.7078	14.3861	13.947	13.2538	13.605	13.6183	14.1694	13.9014	14.1734	13.0493	13.7524	13.6652	13.4988	12.8712	12.207	13.9907	13.2839	13.1251	0.145288	0.0414595
Docosenoic acid, 13-(Z)- (1TMS)	0.020524	12.4409	12.6379	12.766	12.5145	12.4629	12.6439	12.3166	13.5674	12.3158	10.9274	11.5177	12.1079	12.6362	12.1794	11.895	12.7842	12.2969	13.0285	0.176423	0.218571
Glycolic acid (2TMS)	0.0205764	10.9791	11.265	10.8212	11.7271	11.7258	11.9801	11.0928	11.3134	11.0293	11.1889	10.9757	10.8065	12.4884	12.9737	12.893	10.585	11.7122	11.431	0.00069209	0.0240968
Butanoic acid, 4-amino- (3TMS)	0.0207324	15.0304	14.7285	16.4776	15.7698	15.284	15.4103	16.2981	16.4489	16.6153	16.881	16.9881	16.8156	17.0007	16.6108	16.1656	16.8783	16.6626	16.4615	0.916824	0.000923183
Lactulose (1MEOX) (8TMS) MP	0.0208418	14.9219	15.0642	14.2443	14.865	14.9694	15.0879	14.8437	14.9629	14.9874	NA	14.0686	14.119	#NUM!	14.0793	14.1098	14.8153	14.1443	15.0829	0.2281	0.0051863
Glucaric acid-1,4-lactone (4TMS)	0.021009	15.767	15.9341	15.5369	15.2197	15.5088	15.2571	16.1621	15.7669	15.7746	15.0174	15.0338	15.1808	14.971	15.0442	14.5955	15.8825	16.129	15.0901	0.030856	0.0758175
Cysteine (3TMS)	0.0210768	12.1643	12.1389	12.8269	11.9833	12.2128	11.9791	11.8514	11.84	11.9491	13.0493	13.313	13.0053	13.0511	12.9368	12.1817	12.4073	12.1857	11.8474	0.00851682	0.00130651
Succinic acid (2TMS)	0.02322	13.9347	13.5292	13.9187	12.9252	12.9744	12.4587	12.4494	12.4793	12.84	14.1212	14.1206	13.9186	13.4504	13.2898	14.108	13.0086	12.6998	12.8158	0.000946403	0.00802456
Pyridine, 3-hydroxy- (1TMS)	0.0238645	9.97906	9.55651	9.60938	9.97154	9.94105	10.0389	9.89633	10.1163	10.2726	9.27263	9.21762	9.40514	9.00447	9.27237	8.57608	10.0715	9.94022	9.87344	0.00325302	0.00105926
Erythritol (4TMS)	0.0241763	14.6687	15.406	16.3968	15.8495	16.1339	15.3357	14.3411	14.8508	14.3468	16.1271	16.2346	16.0467	16.3895	16.0764	15.2654	14.5646	14.9215	15.1918	0.00209122	0.048516
Fucose (1MEOX) (4TMS) BP	0.0244725	10.0819	10.1687	10.2528	10.683	10.5028	10.352	10.2046	9.63481	10.5226	10.623	10.7407	9.98157	11.413	11.3691	11.7895	10.2703	9.83535	10.5934	0.00569486	0.0151795
Saccharic acid (6TMS)	0.024646	11.9319	11.9323	10.147	11.3201	11.137	11.344	11.5442	11.121	11.4215	11.1654	10.732	10.4531	10.8599	11.6475	10.5799	11.6311	11.4037	11.3782	0.0288916	0.292742
Spermidine (5TMS)	0.0255139	9.81482	10.5868	10.8559	11.4979	11.8595	11.6022	12.6015	12.4139	12.6885	12.2822	12.3461	12.4019	12.5778	12.8233	12.3799	12.6156	12.1286	9.56605	0.30797	0.0564747
Butanoic acid, 3-hydroxy- (2TMS)	0.026055	7.53405	7.98868	8.34313	8.41785	8.07682	8.30834	8.12928	8.11894	8.47168	9.18239	8.06117	8.53916	9.48246	9.54478	9.5265	8.00562	8.89134	8.08215	0.013649	0.00437745
Glutaric acid, 2-hydroxy- (3TMS)	0.0260879	14.367	14.5508	16.8909	14.9952	15.5584	14.6784	14.7538	14.4204	15.6626	16.0337	15.8001	16.4207	16.3174	16.4042	15.2793	16.0524	14.9173	15.3333	0.284158	0.0721682
Putrescine (4TMS)	0.0261992	11.5252	11.4599	11.888	10.1421	10.2058	10.9388	12.0624	11.2871	11.5241	12.705	13.1582	12.9215	12.2306	12.6262	11.7649	12.7315	12.5115	11.9469	0.0731729	4.74e-05
alpha-D-Galactopyranosyl-(1,4)-D-galactopyranoside (1MEOX) (8TMS) MP	0.0263493	12.591	12.5753	11.9762	12.5786	12.7969	13.4658	12.8084	12.8813	13.2592	NA	10.7025	NA	12.056	12.2156	NA	12.0175	#NUM!	12.7557	0.0341342	0.00495849
Dehydroascorbic acid dimer (2MEOX) MP	0.0277168	17.735	17.3591	17.3906	17.8719	18.0314	18.1042	17.7141	18.1918	18.1651	16.7846	16.8775	16.9874	16.5795	17.1283	16.6958	17.9552	17.8186	18.0019	0.000234641	0.00028059
Raffinose (11TMS)	0.0279576	8.81661	9.25507	7.72156	9.69715	9.61477	9.85551	9.39257	8.94042	9.27373	9.21364	8.02321	8.30624	8.39058	9.58905	9.61301	9.88472	9.38028	9.25352	2.50858e-06	0.395815
Butanoic acid, 2-hydroxy- (2TMS)	0.0296122	10.7313	10.6019	9.87563	10.2404	10.2422	10.1669	10.2361	10.4613	10.1621	10.444	9.8073	10.3219	10.0871	9.1074	7.29321	9.48598	10.6652	9.99166	0.192114	0.144879
Valine (2TMS)	0.0300859	12.6001	12.5384	12.5807	11.6036	11.556	11.9095	11.9005	11.9823	11.851	14.1024	14.0594	12.9812	12.8367	12.9221	12.8779	12.2276	12.9103	11.9697	0.00881476	0.00117243
Tetracosanoic acid (1TMS)	0.0302365	10.9587	11.4888	10.4576	11.2917	10.6883	11.2192	11.1319	11.5033	11.0808	10.7202	10.0511	10.5469	10.4402	9.77777	9.32558	10.7549	11.4428	10.6528	0.181891	0.00844497
Rhamnose (1MEOX) (4TMS) MP	0.0311866	9.4804	9.84933	8.50278	9.42955	9.29628	8.95012	8.73275	8.22887	8.48785	8.51213	8.25134	7.83768	7.48629	9.09386	8.25415	9.31507	8.51536	9.08308	0.440578	0.325216
Glucose, 1,6-anhydro, beta- (3TMS)	0.0312919	15.922	16.1691	15.3093	15.424	15.53	15.3433	15.5355	15.5289	15.2281	14.4967	14.7129	14.908	14.6522	14.6068	13.6181	15.5001	15.5224	15.0012	0.328995	0.00240953
Aconitic acid, trans- (3TMS)	0.0314011	6.27033	6.40307	5.72879	6.54985	7.4814	7.91012	5.76928	5.89747	6.16237	6.00347	5.13913	5.58135	5.8618	9.2367	10.5039	6.50444	3.82979	5.69077	0.643252	0.513472
Glycine (2TMS)	0.0320546	9.14876	8.77808	9.41352	9.06609	9.93074	9.65464	8.71081	8.43879	8.7211	9.32305	10.0453	8.94544	9.73834	10.6897	11.0086	9.00843	8.74789	8.71768	0.00950612	0.0423155
Acrylic acid, 4-imidazole- (2TMS)	0.0321917	9.77484	8.65377	6.99521	8.9752	9.72967	7.69965	7.39503	8.53397	5.89448	7.43463	7.35641	6.46273	7.42172	6.45864	5.7181	6.25716	6.93231	6.26774	0.261248	0.0152344
Butanoic acid, 2-amino- (2TMS)	0.0346794	9.43189	8.15987	9.27724	10.0334	9.65105	9.61287	9.50978	7.52356	8.9571	11.9005	12.0347	10.2703	11.2295	9.43467	9.76872	10.0279	10.9265	10.098	0.204528	0.00693623
Isobutanoic acid, 3-amino- (3TMS)	0.0354955	14.1369	14.4591	14.5297	14.0736	13.3078	13.6345	13.4839	13.6733	13.5105	15.874	15.7433	15.312	15.0974	14.9068	14.2913	13.3678	13.774	13.3987	0.00155388	0.00134005
Fumaric acid (2TMS)	0.035525	11.7713	12.6826	14.4876	13.6938	13.8882	13.1178	13.4142	14.0693	14.0577	14.1355	14.4746	15.4255	15.4381	15.1039	13.479	13.7255	12.3796	12.8504	0.237589	0.0593275
Octadecenoic acid, 6-(Z)- (1TMS)	0.0360313	10.1488	13.2776	9.65056	13.0427	12.6978	13.0778	13.2802	13.2837	13.1894	8.89026	8.82772	13.2685	13.2714	NA	10.9208	9.91439	13.2023	9.03342	0.359366	0.293534
Malonic acid (2TMS)	0.0360667	11.4751	11.3426	11.6209	11.605	11.8975	11.4914	11.1724	10.9256	11.4471	10.314	9.9002	9.5411	10.1844	10.0225	10.5633	12.0577	11.7331	11.8277	0.177886	0.104744
Maleic acid (2TMS)	0.0361861	12.3975	13.061	16.1762	14.0046	14.9208	13.9096	14.2448	13.8569	14.8644	14.3822	15.3904	16.0887	15.8275	15.5273	14.3665	14.9556	13.1682	12.6832	0.270115	0.191493
Proline (2TMS)	0.0364253	11.2135	10.9979	11.9477	11.4025	11.5211	11.4284	11.1491	11.0403	11.255	13.0648	13.0263	12.2021	11.7679	12.0308	13.3104	11.3918	11.8562	11.0721	0.124757	0.0116517
Triacontanoic acid (1TMS)	0.0369119	10.6308	11.1898	10.2678	11.7087	10.8384	11.4221	11.0396	11.66	11.1718	10.7887	9.25453	10.4564	9.89908	9.70126	9.34179	10.7305	11.5254	11.0788	0.087196	0.0140385
Methionine (2TMS)	0.0369374	10.0527	9.81538	10.8849	10.3977	9.91737	10.0526	10.5206	10.3531	10.6393	12.2619	12.2774	11.1586	11.7245	11.9456	11.4521	11.1861	11.592	10.7499	0.201374	0.000167803
Pyridine, 4-hydroxy- (1TMS)	0.0373326	8.74837	8.06609	8.32759	9.08746	9.04985	8.81057	8.71768	9.46352	9.27146	7.42626	7.3704	7.57743	7.32949	7.90684	7.19614	8.80735	8.73471	9.08481	9.08e-05	6.77e-05
Glucosamine, N-acetyl- (1MEOX) (5TMS) MP	0.0382197	16.6906	16.7924	16.2023	16.5328	16.5969	16.669	16.5839	16.6281	16.495	15.3608	15.1031	15.1458	15.5221	15.4232	14.7528	16.5703	16.5382	16.456	0.022961	7.38e-05
Maltitol (9TMS)	0.0401514	13.8428	13.8052	13.032	13.4341	13.4416	13.6803	13.5602	13.7056	13.4335	12.5971	12.5728	12.0747	10.318	12.5153	12.1718	13.3578	13.6713	13.5633	0.0496455	0.000594699
Isoleucine (2TMS)	0.0414176	11.4744	11.3907	11.8096	11.2438	11.0056	11.0546	10.769	10.9564	10.8688	13.5624	13.4317	12.0607	12.8311	12.9962	12.4974	11.9887	12.5968	11.923	0.048763	0.000115014
Cystineamine (4TMS)	0.0419842	10.3446	10.7928	9.46888	11.6542	10.0471	11.1383	9.45738	10.7952	9.62205	12.711	11.451	11.2009	12.4318	12.0049	11.1895	8.7879	10.1588	9.2503	0.0261058	0.0242243
Pyrrole-2-carboxylic acid (2TMS)	0.0446366	7.14876	6.79442	7.45225	8.33092	7.33092	7.56986	7.73471	7.72792	7.97154	10.4491	9.33993	8.54689	9.50528	8.57927	9.29568	7.75489	8.13143	7.94837	0.216556	0.00820641
Guanidine (3TMS)	0.0451248	11.2082	10.8296	9.93921	9.30991	9.07824	8.00221	9.90854	8.41353	8.67622	9.0182	7.81414	9.52531	6.49902	7.91093	6.25313	8.9881	8.16128	7.90001	0.00773711	0.00753756
Ascorbic acid (4TMS)	0.0470449	11.3982	11.4671	10.9003	11.5367	12.3641	13.5537	10.7773	12.568	12.681	9.88264	10.3692	11.2467	10.1673	10.6505	10.3128	11.8796	12.3312	14.0434	0.161396	0.618629
Erythronic acid (4TMS)	0.0471152	8.41717	8.6751	9.49007	9.40783	9.90467	9.78854	9.10446	8.57207	9.40936	10.562	10.0037	9.60248	9.56571	11.5695	10.2229	10.503	9.27494	9.91252	0.685422	0.00795771
Lysine (4TMS)	0.0477578	12.433	12.4584	12.8505	12.1079	11.8118	11.6613	12.0519	12.1643	12.1923	14.4998	14.672	13.5121	14.0752	14.1355	14.1463	13.4885	13.6651	12.9231	0.0527826	2.89e-05
Ribonic acid (5TMS)	0.0499523	11.2135	11.4346	14.2952	13.4674	13.7039	13.1235	12.7557	12.8729	13.6783	14.2257	14.5489	14.1902	14.8746	15.302	14.5987	13.6621	12.8646	13.5572	0.0200921	0.00292862
Leucine (2TMS)	0.0502588	12.2412	11.2282	11.9513	11.2946	10.6457	10.7389	9.34651	10.9851	10.9513	13.8992	13.8077	12.5001	12.9369	12.9378	12.7549	11.9687	12.8515	11.5675	0.0183469	0.000167996
Glyceric acid (3TMS)	0.0513153	7.55515	7.56657	6.43366	10.6775	10.9921	10.7719	7.6598	7.86743	8.17787	8.76901	8.06009	7.75572	10.6239	12.316	13.4768	8.60131	7.75262	8.65424	0.000419632	0.352481
Tetracosenoic acid, 15-(Z)- (1TMS)	0.052794	12.1239	12.9024	11.501	12.2589	12.0179	12.9445	12.5145	12.6486	12.7132	11.0317	10.3417	11.0217	10.9124	10.4884	9.80902	11.9841	12.579	11.8734	0.040301	0.000285862
Alanine (3TMS)	0.0529439	12.5859	12.714	13.0603	13.0758	13.3044	13.4201	11.9535	11.8595	12.4712	14.3437	14.5366	14.0643	14.0896	14.9273	14.9899	12.4171	13.016	12.1232	0.00413849	0.00125959
Phenylalanine (2TMS)	0.0536347	11.1058	11.3315	12.0248	10.9174	10.9374	10.8281	10.6751	10.6211	10.4737	14.1743	13.8642	12.758	12.7537	12.7661	12.6741	11.7207	12.5361	11.2556	0.0206238	0.000644121
Asparagine (3TMS)	0.0552669	12.3622	11.9473	12.6088	10.5632	11.1092	10.9144	10.7541	10.821	10.9958	15.1125	15.4295	13.0659	12.0105	12.3352	12.8852	11.5656	11.8663	11.272	0.0302892	0.0344063
Lactitol (9TMS)	0.0561625	NA	15.5895	12.8345	15.2627	15.1307	15.6729	15.1818	15.2273	15.6054	11.7224	13.7497	NA	13.6306	14.0667	11.6447	NA	14.8986	14.3595	0.13946	0.00239012
Cytosine (2TMS)	0.0562073	9.96972	9.71596	9.0562	9.70044	9.52943	9.43879	9.55842	9.48382	9.69	8.00282	7.90341	7.81378	7.9343	7.5081	6.85158	9.57743	9.92653	9.70908	0.0165722	0.00107661
2-Piperidinecarboxylic acid (2TMS)	0.0581694	10.1652	7.62936	6.16805	8.18488	11.5901	8.33092	8.14466	8.32193	12.6087	8.72451	11.9164	12.9851	13.0084	12.4259	8.23524	6.65821	7.80573	6.24793	0.500317	0.188221
Pyruvic acid (1MEOX) (1TMS)	0.0620151	10.7843	10.6339	11.0873	12.0161	11.7549	11.5618	10.6018	10.9491	11.0217	13.4543	13.3592	11.8933	13.5477	13.5564	14.0875	11.42	11.3361	11.7022	0.00954934	0.00141007
Homoserine lactone, N-heptanoyl-	0.0661657	12.0359	11.8765	11.2983	12.0891	12.623	12.7642	12.3098	12.8019	12.7861	10.2033	9.86029	10.6221	8.70474	8.95223	11.0099	12.4065	12.5566	12.5294	0.000362246	0.000394316
Serine (3TMS)	0.0681202	8.73184	8.99284	7.72156	8.63391	8.81686	9.31863	7.22264	6.997	7.40748	9.7535	9.30669	8.64982	8.53423	10.2382	10.4145	8.39135	8.42673	7.73224	0.04064	0.0783939
Isovaleric acid, 2-oxo- (1MEOX) (1TMS) MP	0.0731351	8.72387	8.24145	10.1267	6.89958	6.79043	9.10421	8.34509	7.69922	7.26977	11.7822	11.8773	NA	10.6773	9.83811	10.392	7.9881	9.07766	7.55462	0.0140258	0.00222273
Secologanin (TMS) MP	0.0740541	13.375	14.3595	13.2459	13.9583	13.5559	14.3415	13.608	13.6903	14.2411	11.3219	11.2448	11.7549	11.9607	11.8777	9.6827	13.4944	14.3017	13.8755	0.0563765	0.00224101
Sphingosine (3TMS)	0.0933355	12.7811	14.7523	11.3092	13.7985	13.8257	13.6924	14.1355	13.8003	13.7349	10.4914	7.74784	6.61471	12.282	11.4163	10.2301	11.5512	14.1215	11.9787	0.316811	0.0032509
Aphidicolin (4TMS)	0.0980116	11.7087	12.3715	10.2745	11.5319	11.5784	12.0063	11.8899	11.8478	11.4599	8.81698	8.53878	9.16993	8.71423	8.29133	6.77581	11.8906	12.1354	11.4873	0.0388702	0.00382393
Sucrose (8TMS)	0.0994833	16.2606	16.4938	14.7698	16.6386	16.8916	17.1003	16.8334	16.4188	16.848	14.1871	13.4323	13.1708	14.7609	17.0329	15.9582	16.9746	16.111	16.5408	0.357173	0.447313
Cellobiose, D- (1MEOX) (8TMS) MP	0.10375	13.8413	15.4406	12.8345	15.2627	15.1307	15.3458	15.1818	15.2273	15.1436	11.7224	12.5328	12.7669	14.149	5.55593	11.6447	13.8231	14.8986	14.3595	0.0421138	0.000420315
Quinic acid, 3-caffeoyl-, trans- (6TMS)	0.140131	8.39823	8.93074	10.9654	8.68299	8.74819	8.61471	9.73302	9.35535	10.5372	15.595	14.8842	14.8287	13.8335	14.7249	14.5924	10.6211	10.8361	10.5981	0.0230231	0.000539858
Shikimic acid (4TMS)	0.149062	6.40158	6.67808	6.62409	6.83673	7.26152	7.351	6.31676	5.84088	6.14445	10.077	9.4147	8.46127	7.69047	10.1756	10.9945	6.28205	5.53761	5.86069	0.0766634	0.00367634
