# Supplementary material for: Metabolomic Response of Calotropis procera Growing in the Desert to Changes in Water Availability
Source: PLoS One. 2014 Feb 10;9(2):e87895. doi: 10.1371/journal.pone.0087895 (PMC3919747; doi:10.1371/journal.pone.0087895)
Supplement: Table S2 — Lipid list and ANOVA values for individual lipids. (XLSX) [file pone.0087895.s002.xlsx]

## Sheet: Lipids-table
Table S2: Lipid profiling using UPLC-MS.
Values are normalized as described in Materials and Methods and represent each replicate in log2 scale
PCA-loadingscores were extracted and compounds are sorted for each lipid class by highes impact on separation on PC1 first
Fold change was calculated by subtracting water-treated samples of each harvest timepoint by the respctive harvest time point of the control group
Additionally Bonferroni corrected p-values from the ANOVA analysis for Harvesting timepoints(Harvesttime) and watering (Condition) are shown
			Control									rehydration									ANOVA p-Values
		PCA	1h Post-dawn	1h Post-dawn	1h Post-dawn	midday	midday	midday	1h Pre-usk	1h Pre-usk	1h Pre-usk	1h Post-dawn	1h Post-dawn	1h Post-dawn	midday	midday	midday	1h Pre-usk	1h Pre-usk	1h Pre-usk
Class	Exact Name	loading score	1	2	3	1	2	3	1	2	3	1	2	3	1	2	3	1	2	3	Harvesttime	Condition
Diacyll-glycerol	DAG_32:0	0.0040257	15.73	15.8263	16.1497	15.8748	15.74	15.7655	16.0644	15.6591	15.9992	15.8824	15.9441	15.8213	15.9727	15.9077	15.1214	15.6834	15.4172	15.8105	0.488355	0.23488
Diacyll-glycerol	DAG_32:1	0.0187626	12.0835	12.0677	12.2216	11.829	11.9584	NA	11.9026	11.7212	11.8615	12.74	12.1442	12.0947	12.3568	12.0575	11.5296	11.701	11.5889	11.651	0.0139134	0.789698
Diacyll-glycerol	DAG_42:6	0.157639	14.6153	15.1496	13.5522	13.9284	15.069	14.7996	14.0005	14.0619	13.4037	12.4865	11.4667	12.0507	12.412	12.6025	11.7536	13.0284	13.6019	13.3614	0.687994	0.000117686
Digalactosyl-diacyl-glycerol	DGDG_32:0	0.00147985	22.3736	22.4105	23.1084	22.3688	22.7627	22.7284	22.9994	22.7023	23.1236	22.5341	22.8872	22.7911	22.7042	23.0233	22.3318	22.6781	22.8673	22.5428	0.536936	0.850651
Digalactosyl-diacyl-glycerol	DGDG_32:1	0.0797185	17.2624	17.2957	17.9528	17.5324	17.5389	17.5146	18.0996	17.8051	17.9911	18.7588	19.0543	18.8374	18.543	18.8979	18.6332	18.1083	18.1826	18.0751	0.766175	9.29357e-05
Digalactosyl-diacyl-glycerol	DGDG_32:2	0.0460053	14.5163	14.259	15.5989	14.5031	14.716	14.5245	15.3949	14.7907	15.4076	14.8895	15.942	15.5231	15.8667	15.6435	15.4074	15.317	15.5781	15.0676	0.812355	0.010749
Digalactosyl-diacyl-glycerol	DGDG_32:3	0.0988406	17.0015	17.08	17.9227	17.4235	17.4346	17.4385	17.5653	17.3636	17.4643	18.8095	18.9324	18.3952	18.3534	18.77	18.558	17.3957	17.4764	17.3518	0.0543383	0.00118546
Digalactosyl-diacyl-glycerol	DGDG_34:0	0.0729634	20.9586	21.0969	22.2664	21.0525	21.1618	21.1619	21.0556	21.1518	21.2268	22.0657	22.1788	22.3148	22.4745	22.478	21.634	21.112	21.3347	20.9317	0.0391317	0.0103047
Digalactosyl-diacyl-glycerol	DGDG_34:1	0.0151886	21.6129	21.3981	21.9758	21.5629	21.5831	21.4065	21.6479	21.6424	21.5619	21.5157	21.7961	21.6624	22.356	22.0188	21.273	21.2909	21.4391	21.26	0.381443	0.860915
Digalactosyl-diacyl-glycerol	DGDG_34:2	0.056203	23.898	23.8563	24.0549	23.5704	23.4707	23.5362	23.9843	23.6927	24.0461	22.8679	23.2288	23.2327	23.7946	23.2418	22.3476	23.6822	23.7752	23.3472	0.124279	0.00621872
Digalactosyl-diacyl-glycerol	DGDG_34:3	0.0106387	24.9044	25.0473	25.3486	24.9434	24.8651	24.8796	25.2007	24.9198	25.1441	25.1462	25.2502	25.1517	25.3908	25.3659	24.7334	24.8596	25.0743	24.6594	0.450361	0.697108
Digalactosyl-diacyl-glycerol	DGDG_34:4	0.0994735	18.8106	18.7621	19.3556	19.0246	19.1255	19.0401	19.4782	19.0714	19.443	20.3235	20.8737	20.1815	20.1723	20.3445	20.4542	19.1472	19.3626	19.2896	0.220546	0.000778264
Digalactosyl-diacyl-glycerol	DGDG_34:5	0.0617351	15.4138	15.1935	15.328	14.9972	15.0087	15.1012	15.3918	15.0199	15.4751	15.9853	16.2932	15.7015	15.8062	15.9747	16.3827	15.4468	15.6715	15.2942	0.281913	0.000337955
Digalactosyl-diacyl-glycerol	DGDG_34:6	0.176301	14.1486	13.922	14.6632	14.439	14.4694	14.4413	14.6773	14.5369	14.7402	16.6345	17.0406	16.0901	15.5837	16.3242	17.7146	14.427	14.5986	14.7703	0.134238	0.0012956
Digalactosyl-diacyl-glycerol	DGDG_36:0	0.00700429	14.3423	14.5127	15.7285	14.6298	14.61	15.3318	14.514	14.6625	15.5018	14.6728	14.734	15.1398	16.0208	15.2969	14.244	14.659	14.8999	14.2997	0.704572	0.955056
Digalactosyl-diacyl-glycerol	DGDG_36:1	0.0434527	16.9893	17.143	17.2725	16.7623	16.8464	16.4434	16.5713	16.3167	16.4122	16.969	17.3386	17.2137	17.744	17.4888	16.708	16.2225	16.2859	16.3582	0.0012136	0.247184
Digalactosyl-diacyl-glycerol	DGDG_36:2	0.0469066	20.764	20.564	21.2235	20.5686	20.298	20.4603	20.9762	20.6559	21.0925	19.7979	20.2457	19.972	21.0296	20.5105	19.8727	21.2748	21.1861	20.4646	0.0824484	0.215282
Digalactosyl-diacyl-glycerol	DGDG_36:3	0.0365278	22.9229	23.0801	23.3249	22.8313	22.8284	22.7076	23.0864	22.7305	23.1665	23.476	23.4675	23.3799	23.7584	23.7611	22.9173	22.9811	22.9536	22.6128	0.164157	0.0604702
Digalactosyl-diacyl-glycerol	DGDG_36:4	0.0374968	22.017	21.8053	22.2645	22.0253	21.9769	21.7811	22.2758	22.0581	22.3059	22.328	22.873	22.4012	22.6158	22.6262	22.4968	22.1841	22.2979	22.3577	0.957369	0.00131272
Digalactosyl-diacyl-glycerol	DGDG_36:5	0.0972993	23.7313	23.6791	23.7095	22.9688	23.1334	22.9346	23.5101	23.3885	23.5489	21.9981	22.4058	22.205	23.094	22.4067	21.426	23.4265	23.7529	23.1005	0.0401689	0.0053985
Digalactosyl-diacyl-glycerol	DGDG_36:6	0.0180907	25.3287	25.4571	25.7144	25.0319	25.215	25.1695	25.7069	25.1655	25.3192	25.6552	25.5549	25.5116	25.6935	25.8061	25.1858	25.1481	25.3459	25.1206	0.230156	0.381811
Digalactosyl-diacyl-glycerol	DGDG_36:7	0.0156336	15.0031	15.1512	15.0754	15.155	15.1759	15.2837	15.545	15.2871	15.5094	15.0566	15.027	15.0569	14.9871	15.1977	14.9449	15.1385	15.281	15.2293	0.000883064	0.00952699
Digalactosyl-diacyl-glycerol	DGDG_38:2	0.106868	15.8438	15.5506	16.2713	15.4074	15.1744	15.2082	15.8604	15.693	15.9011	14.1691	14.2315	14.6708	15.2853	14.6065	13.4688	15.971	15.9295	15.2712	0.028826	0.00620056
Digalactosyl-diacyl-glycerol	DGDG_38:3	0.014602	19.1436	19.0547	19.9336	19.1939	19.1236	19.2855	19.432	19.3016	19.4026	19.1271	19.1969	19.6097	19.3435	19.3557	18.3983	19.2853	19.3292	19.0889	0.398754	0.389043
Digalactosyl-diacyl-glycerol	DGDG_38:4	0.157037	15.8532	15.9118	16.9981	16.163	15.4372	15.8435	16.5865	16.2078	16.5971	18.5813	18.7744	18.3431	17.986	17.9808	18.2298	16.7113	16.9086	16.7157	0.11502	6.03467e-05
Digalactosyl-diacyl-glycerol	DGDG_38:5	0.0737706	18.1695	17.7883	17.8491	17.5897	17.2839	17.4249	17.9186	17.7214	18.1018	16.6128	17.1296	16.9103	17.5162	16.8618	16.5861	18.1104	18.2549	17.8722	0.00747596	0.0253088
Digalactosyl-diacyl-glycerol	DGDG_38:6	0.0449178	19.0829	18.9716	19.5274	19.1018	19.1285	19.0943	19.5529	19.1946	19.4705	19.9817	19.9384	19.899	19.9869	19.7144	19.6789	19.3543	19.5512	19.307	0.521022	0.00110515
Monogalactosyl-diacyl-glycerol	MGDG_32:0	0.0222291	17.6816	17.5597	19.2418	18.3594	18.6227	18.7482	18.8082	18.4482	18.9816	18.7295	19.0032	19.2053	18.8687	19.1144	18.0811	18.6345	18.7745	18.4482	0.926452	0.272877
Monogalactosyl-diacyl-glycerol	MGDG_32:1	0.0419407	15.5787	15.7317	16.1136	15.9377	15.6501	15.8215	15.8246	15.8574	15.6323	16.2665	16.4544	16.692	16.707	16.2195	15.9752	15.7258	15.7324	15.5008	0.0490388	0.0214914
Monogalactosyl-diacyl-glycerol	MGDG_34:0	0.128381	15.8458	15.6653	17.4149	16.4222	16.4406	16.4879	16.2541	16.2956	16.3338	18.1418	18.1181	18.1165	17.9903	18.2552	17.3866	16.2772	16.5037	16.0674	0.0319578	0.00205073
Monogalactosyl-diacyl-glycerol	MGDG_34:1	0.0157655	21.3712	21.4972	21.7328	21.7491	21.626	21.6112	21.0798	21.1509	21.0851	20.7774	21.0098	20.7969	22.0142	21.6896	20.8713	21.0114	21.2134	21.1792	0.0331909	0.0845199
Monogalactosyl-diacyl-glycerol	MGDG_34:2	0.0349095	22.5359	22.4574	23.447	22.5654	22.4506	22.5875	22.893	22.6297	23.0053	22.1536	22.2564	22.4403	23.0355	22.6505	21.6736	22.9109	23.0721	22.3383	0.370622	0.247414
Monogalactosyl-diacyl-glycerol	MGDG_34:3	0.0272644	23.2211	23.1657	24.0713	23.3129	23.5076	23.4371	23.7635	23.4727	23.7019	24.0841	23.981	24.0797	24.0673	24.0364	23.1139	23.4768	23.5344	23.2931	0.496399	0.191993
Monogalactosyl-diacyl-glycerol	MGDG_34:4	0.0832023	19.4788	19.5457	20.4327	19.819	19.7807	19.7141	20.224	19.8802	20.1732	21.0103	21.2823	20.9585	20.8076	21.0311	20.8054	19.9096	20.2747	19.8743	0.277727	0.00160645
Monogalactosyl-diacyl-glycerol	MGDG_34:5	0.0240467	17.9839	17.8483	17.9934	17.6961	17.6923	17.7472	18.3203	17.8299	18.3399	18.3757	18.6295	18.1879	18.3334	18.2052	18.2431	18.2811	18.4417	18.0287	0.157552	0.0016701
Monogalactosyl-diacyl-glycerol	MGDG_34:6	0.130161	18.0078	17.9788	18.0369	17.8618	18.0278	18.1336	18.1734	18.0326	18.1371	19.8246	20.177	19.5813	18.6911	19.4379	20.0587	17.9739	17.9508	17.9657	0.0407059	0.00170553
Monogalactosyl-diacyl-glycerol	MGDG_36:1	0.00854387	18.0872	18.0384	18.4909	18.2407	18.1816	18.2479	17.6342	17.6589	17.5592	17.6311	18.0854	17.8943	18.7955	18.2035	17.0288	17.7101	17.8574	17.6822	0.149857	0.453574
Monogalactosyl-diacyl-glycerol	MGDG_36:2	0.0225676	18.7906	18.3249	19.4235	18.9742	18.6398	18.6063	18.8377	18.7099	18.8665	18.9109	18.7935	18.8417	19.8939	19.4745	18.7808	18.8905	19.0038	18.669	0.475329	0.190206
Monogalactosyl-diacyl-glycerol	MGDG_36:3	0.0610482	21.2891	21.3108	22.3904	21.5776	21.6506	21.6106	22.0422	21.7643	22.0251	22.6264	22.6957	22.6958	22.6512	22.8616	22.0748	22.0637	22.0884	21.7283	0.643595	0.00358089
Monogalactosyl-diacyl-glycerol	MGDG_36:4	0.00495178	22.8246	22.6859	23.4475	22.8593	22.7069	22.7284	23.1397	22.8502	23.116	22.8242	23.2837	23.0236	23.3484	23.1701	22.689	23.1561	23.3173	22.7488	0.65602	0.299855
Monogalactosyl-diacyl-glycerol	MGDG_36:5	0.0558264	24.5785	24.4149	24.8931	24.1216	23.9937	24.2322	24.6761	24.3075	24.58	23.7395	23.6892	23.7726	24.7466	23.9254	22.9705	24.5205	24.6449	24.0722	0.192382	0.0580143
Monogalactosyl-diacyl-glycerol	MGDG_36:6	0.0218967	26.5617	26.5639	26.9761	26.4916	26.6198	26.5435	26.7996	26.5863	26.7244	26.901	27.0011	26.8939	27.0358	27.0158	26.5865	26.4648	26.554	26.37	0.17309	0.285431
Monogalactosyl-diacyl-glycerol	MGDG_36:7	0.00088423	18.4501	18.5758	19.2169	19.0072	18.5553	19.3841	18.8779	18.4062	18.4135	19.0914	19.0926	19.2244	18.4705	18.7008	17.9175	18.308	18.4796	18.3501	0.127688	0.44204
Monogalactosyl-diacyl-glycerol	MGDG_38:4	0.0230307	17.6732	17.6164	18.0185	17.6045	17.5456	17.6643	17.7595	17.5333	17.8004	17.8502	18.3271	17.9833	17.8379	17.863	17.9123	17.5974	17.7678	17.538	0.0689236	0.0639233
Monogalactosyl-diacyl-glycerol	MGDG_38:5	0.0275251	18.8162	18.4212	19.2885	18.4279	18.4126	18.4616	18.8984	18.579	18.9292	18.2783	18.5576	18.4927	18.7945	18.6812	17.7381	18.9645	19.1109	18.4588	0.14874	0.428854
Monogalactosyl-diacyl-glycerol	MGDG_38:6	0.05138	19.593	19.4953	20.4916	20.0159	20.3593	20.1244	20.4195	20.0994	20.3571	20.8233	20.9644	21.2546	20.5218	20.8472	20.6129	20.5263	20.4364	20.4198	0.953404	0.00212797
Phosphatidylcholine	PC_30:0	0.0190419	19.6521	19.253	19.5385	20.4049	20.0547	19.5389	19.7296	19.4922	19.5079	20.2584	19.8324	18.2631	20.4161	19.4681	19.9122	19.286	18.7947	20.1494	0.234427	0.735765
Phosphatidylcholine	PC_30:1	0.0212031	20.0416	19.2602	19.7718	20.5736	20.1734	20.005	20.3251	19.9791	20.3689	20.7477	20.194	18.7417	20.6565	19.8966	20.5629	20.0356	19.5128	20.3479	0.240592	0.928433
Phosphatidylcholine	PC_30:2	0.0409487	20.1993	19.4666	20.2839	20.7801	20.4658	20.2604	21.1031	20.5482	20.825	20.6862	20.1857	18.8936	20.5645	19.3656	19.5767	20.8508	20.3343	21.0521	0.0403872	0.294835
Phosphatidylcholine	PC_32:0	0.0785462	20.8949	21.102	21.0007	21.1955	21.3168	21.0906	21.476	21.4568	21.4465	22.0311	22.2236	21.917	21.9343	22.3992	22.8107	21.2902	21.453	21.6132	0.269522	0.000624689
Phosphatidylcholine	PC_32:1	0.0577985	19.0797	19.0777	19.2843	19.3375	19.5371	19.1465	19.2415	19.0813	19.1968	20.0289	20.3458	20.1344	19.8806	20.1149	19.7562	19.4938	19.5497	19.4931	0.0359381	1.14802e-05
Phosphatidylcholine	PC_32:2	0.11703	17.9976	18.3381	18.4847	18.4775	18.6725	18.3736	18.1555	18.3368	18.3262	19.7543	20.2497	19.4529	19.4402	19.8707	20.3674	18.6832	18.6376	18.5802	0.0133679	3.97833e-05
Phosphatidylcholine	PC_32:3	0.0622558	18.242	18.3388	18.348	17.7942	17.9036	17.6621	17.7164	17.5424	17.3741	19.0471	19.2028	18.8748	18.7137	18.99	17.7763	17.5758	18.1791	18.5412	0.00150849	0.000650706
Phosphatidylcholine	PC_34:1	0.0407741	25.3361	25.1612	25.3832	25.2768	25.3759	25.2701	25.0533	25.096	24.9487	25.6625	25.924	25.6519	25.9325	25.7863	25.4629	25.0844	25.1833	25.0815	0.000226402	0.000686251
Phosphatidylcholine	PC_34:2	0.0345046	25.3931	25.5887	25.5651	25.2552	25.5571	25.3198	25.2918	25.2593	25.2809	25.9655	26.0246	25.7353	25.8154	25.9352	25.5997	25.4454	25.4093	25.2717	0.00120639	0.000563417
Phosphatidylcholine	PC_34:3	0.00877295	25.7575	25.9596	25.9644	25.5564	25.6745	25.6077	25.9677	25.6284	25.8078	25.9812	25.9529	25.9977	25.8454	25.8069	24.8981	25.8486	25.9005	25.5846	0.0449149	0.913815
Phosphatidylcholine	PC_34:4	0.0553449	17.908	18.0969	18.2244	18.005	18.1848	18.096	18.2801	18.0719	18.2013	19.3224	19.3689	18.9993	18.722	18.6624	18.2925	18.1529	18.2552	18.402	0.0582917	0.00101833
Phosphatidylcholine	PC_34:5	0.0534108	13.7559	14.0873	16.1342	13.4318	16.2929	13.6662	16.3665	15.8807	15.7717	15.7271	16.677	14.7061	15.9553	13.9535	16.3406	16.6711	14.0455	16.9474	0.344481	0.287127
Phosphatidylcholine	PC_36:0	0.14494	14.5595	15.4976	14.1769	14.1812	15.2077	14.9472	14.4914	14.5061	14.1123	12.4967	12.7517	13.8487	13.7753	12.5407	11.6522	13.7335	13.9704	13.705	0.667708	0.000563842
Phosphatidylcholine	PC_36:1	0.0756011	22.5685	22.1728	22.6168	22.5532	22.5964	22.5232	21.995	22.1352	21.9479	23.0256	23.5333	23.0256	23.3793	23.4898	23.2092	22.2298	22.2609	22.2831	2.483e-05	4.31811e-05
Phosphatidylcholine	PC_36:2	0.0874283	23.3947	23.4067	24.0349	23.6846	23.8581	23.617	23.2048	23.2815	23.313	24.744	24.8509	24.5603	24.4856	24.5247	24.5719	23.5073	23.5333	23.3109	0.000203806	8.91788e-05
Phosphatidylcholine	PC_36:3	0.0459531	23.228	23.3812	23.854	23.0848	23.255	23.263	23.6267	23.0802	23.4038	23.9802	24.0689	24.0873	23.8396	23.8485	24.0219	23.611	23.5853	23.3548	0.0699378	0.000553689
Phosphatidylcholine	PC_36:4	0.0828897	23.6729	23.6897	23.5645	23.6734	23.7379	23.6549	23.1841	23.2135	23.2649	24.5553	24.7194	24.2602	24.0304	24.4902	24.8422	23.2757	23.3522	23.1922	0.000133476	0.000689556
Phosphatidylcholine	PC_36:5	0.0136889	23.9283	24.1085	24.1045	23.8933	23.9233	23.7591	23.7373	23.5513	23.6255	24.2882	24.2839	24.179	23.9392	23.9767	23.5138	23.7477	23.757	23.6066	9.28411e-05	0.268217
Phosphatidylcholine	PC_36:6	0.0465302	23.4038	23.4487	23.6828	23.244	23.1607	23.2919	23.4947	23.1194	23.3135	23.3876	23.3229	23.6096	22.8807	22.7768	21.4334	23.5918	23.4446	23.3034	0.0261688	0.188378
Phosphatidylcholine	PC_38:1	0.0247788	18.7952	18.4473	18.6658	18.3712	18.3607	18.3985	18.2197	18.3828	17.919	18.7753	19.0506	18.9124	19.1831	18.7528	17.8593	18.0677	18.2999	18.1017	0.0108594	0.27025
Phosphatidylcholine	PC_38:2	0.00899144	19.0421	19.1918	19.1768	18.743	18.8531	18.7796	18.9504	18.8603	18.8146	19.2008	19.1435	19.4734	19.0817	19.286	18.5234	18.803	19.1447	18.596	0.0189704	0.350981
Phosphatidylcholine	PC_38:3	0.0445567	19.3048	19.5542	19.4933	18.8152	19.0194	19.0092	19.4116	19.1053	19.1042	19.1018	18.9786	19.4922	19.1506	18.9798	17.3172	19.4243	19.4912	19.0166	0.0603357	0.333847
Phosphatidylcholine	PC_38:4	0.0376273	18.5781	18.7133	19.1544	18.812	18.6199	18.6278	18.9231	18.6771	18.7777	19.2714	19.4493	19.1805	19.4295	19.1974	18.8917	18.572	18.7216	18.5292	0.076643	0.0445636
Phosphatidylcholine	PC_38:5	0.000776883	17.9228	17.7885	18.1605	16.9609	17.88	17.7046	17.3515	16.8858	17.8809	17.8882	18.0725	18.3888	17.1253	17.8104	17.0591	18.0271	18.015	17.8947	0.0423448	0.294539
Phosphatidylcholine	PC_38:6	0.00265164	18.8445	18.8414	19.0889	18.452	18.6835	18.9863	18.688	18.191	18.726	18.7936	18.7645	18.6701	18.2097	19.0856	18.1777	18.7918	18.2784	18.5315	0.180132	0.324833
Phosphatidylethanolamine	PE_34:1	0.0358297	20.4755	20.0846	20.0058	20.5935	20.7237	20.5957	19.8162	19.8082	19.7973	20.6311	20.7968	20.3291	20.8671	20.6658	20.6875	20.283	20.0668	20.656	0.000546705	0.0033651
Phosphatidylethanolamine	PE_34:2	0.0165947	22.2729	22.2903	22.1672	22.3632	22.4636	22.3212	22.1895	21.9761	22.1919	22.4721	22.5726	22.3543	22.5774	22.6333	22.5497	22.5731	22.5169	22.64	0.0610706	2.55306e-05
Phosphatidylethanolamine	PE_34:3	0.0243895	22.0772	22.1127	21.6844	21.8054	22.0547	22.0087	21.9792	21.624	21.8406	21.9122	21.7426	21.7891	21.917	21.7915	20.9661	21.992	21.8962	22.2248	0.567821	0.437416
Phosphatidylethanolamine	PE_36:2	0.0505395	19.6896	19.6841	19.4627	19.6731	19.8008	19.7244	19.1261	19.1717	19.3002	20.2868	20.2634	20.0048	20.1116	20.3288	20.2557	19.8172	19.6513	19.8445	2.3807e-06	3.1154e-08
Phosphatidylethanolamine	PE_36:3	0.0524077	20.2016	19.8094	19.8305	20.2233	20.226	20.1318	19.7431	19.3855	19.6919	20.5512	20.6174	20.0873	20.5915	20.7292	20.6783	19.9089	19.8474	20.0511	3.39882e-05	0.000102932
Phosphatidylethanolamine	PE_36:4	0.0522513	21.6959	21.7344	21.5127	21.5639	21.7657	21.5461	21.1461	21.3179	21.4301	22.1467	22.3156	21.8345	22.0036	22.2437	22.4066	21.5089	21.5192	21.6181	0.000240726	8.66186e-05
Phosphatidylethanolamine	PE_36:5	0.00378522	21.52	21.5427	21.4276	21.2815	21.4577	21.298	21.2648	20.8539	21.091	21.5181	21.7583	21.4817	21.3757	21.5683	20.8472	21.5264	21.4421	21.5217	0.102832	0.173448
Phosphatidylethanolamine	PE_36:6	0.0496007	21.1742	21.2936	21.2132	20.6624	20.7525	20.7554	21.0449	20.4831	20.5454	20.9353	21.0516	21.1884	20.5527	20.2556	18.5297	20.9016	20.9251	21.013	0.0295963	0.260367
Phosphatidylethanolamine	PE_38:1	0.0293247	21.3421	21.5203	21.543	21.5605	21.4589	21.3757	20.5976	20.7784	20.5742	20.4749	20.7335	20.4524	21.574	21.1055	20.1921	20.5924	20.7245	20.8727	0.0785548	0.0216958
Phosphatidylethanolamine	PE_38:2	0.043431	22.0728	22.0698	23.0247	22.1745	22.026	22.1724	22.3966	22.1767	22.5309	21.5475	21.7024	21.8899	22.5765	22.1433	21.1013	22.4404	22.6342	21.8762	0.391182	0.151844
Phosphatidylethanolamine	PE_38:3	0.067864	22.9121	22.8797	23.8084	21.6368	23.2718	23.225	23.5034	23.2356	23.4558	23.8132	23.7516	23.8618	23.7982	23.7847	22.8597	21.5074	21.3623	23.0701	0.252141	0.972689
Phosphatidylethanolamine	PE_38:4	0.0778191	19.2052	19.3891	20.2116	19.6306	19.5996	19.5313	20.0219	19.6316	19.9901	20.7198	21.0163	20.7213	20.4873	20.7734	20.5755	19.7222	20.1153	19.6674	0.332037	0.00178944
Phosphatidylethanolamine	PE_38:5	0.0454948	17.3922	18.4237	18.1939	17.807	17.9029	17.4815	17.1404	16.8482	17.0312	16.9043	16.5133	16.8498	16.8914	17.156	16.8064	16.9492	17.0629	16.8249	0.159619	0.00153545
Phosphatidylethanolamine	PE_38:6	0.148809	14.9435	15.9194	15.8033	15.2508	15.6627	15.1251	14.6583	14.4424	14.1958	12.9387	13.0912	13.775	13.5398	13.6472	11.6448	14.1982	14.0648	14.6178	0.827236	0.000728986
Phosphatidylethanolamine	PE_40:1	0.0287089	18.1584	18.1359	18.4582	18.2205	18.1171	18.2374	17.5439	17.6133	17.4833	17.5282	17.9512	17.7617	18.539	17.8987	16.4459	17.6786	17.8148	17.62	0.368209	0.184419
Phosphatidylethanolamine	PE_40:2	0.00702751	18.9572	19.3507	19.6196	19.5357	19.1533	19.4365	19.0789	19.1096	19.2223	19.3801	19.2001	19.7887	20.0252	19.4995	18.7222	18.9788	19.2258	18.8392	0.193322	0.889373
Phosphatidylethanolamine	PE_40:3	0.0674135	20.5551	20.6387	21.7639	20.9635	20.9999	20.9992	21.3643	21.1202	21.4206	22.0421	22.1891	22.1572	22.0357	22.3313	21.6012	21.5613	21.5871	21.1056	0.700838	0.0015177
Phosphatidylethanolamine	PE_40:4	0.0615421	18.2728	18.5806	22.811	18.8249	22.0901	18.7064	22.5531	18.528	18.861	19.0474	18.867	18.92	19.2466	19.0848	18.476	22.7557	18.6879	18.5925	0.801732	0.46677
Phosphatidylinositol	PI_34:1	0.054024	17.1383	16.9542	16.4114	17.0466	16.7292	16.9712	16.0872	16.3703	16.3643	17.1445	16.4298	16.574	17.1472	17.1592	16.9852	15.7703	13.5026	16.9503	0.0384636	0.456813
Phosphatidylinositol	PI_34:2	0.0593689	19.5597	19.5923	19.4268	19.3533	19.4334	19.446	19.1972	18.9952	19.2584	19.66	19.5431	19.4896	19.33	20.1862	20.0239	18.7933	16.8777	19.5452	0.0604236	0.761136
Phosphatidylinositol	PI_34:3	0.0158447	21.337	21.3324	21.1843	20.9266	20.8371	20.9716	21.0441	20.7589	20.9913	20.7948	20.346	20.7556	20.5425	21.0368	19.9661	20.6487	18.9113	21.2418	0.490617	0.0349979
Phosphatidylinositol	PI_36:1	0.020688	NA	12.9581	NA	12.5913	NA	12.5571	NA	NA	12.671	12.8234	NA	NA	NA	12.8712	NA	NA	NA	12.1476	0.308073	0.717202
Phosphatidylinositol	PI_36:2	0.0653822	13.1097	12.8322	NA	13.4305	13.0562	13.2059	12.9985	12.8154	12.8747	13.8001	NA	NA	12.9027	NA	14.379	12.1289	NA	13.3477	0.264075	0.370018
Phosphatidylinositol	PI_36:3	0.102927	15.3383	14.5376	13.7801	13.6909	13.5024	13.4526	12.3892	13.7194	12.4443	15.3638	13.8415	13.8501	14.2736	14.3485	15.3363	11.6736	NA	13.6066	0.00991073	0.508375
Phosphatidylinositol	PI_36:4	0.0521634	14.5113	14.4863	14.8058	14.666	14.4613	14.9867	14.7226	14.2452	14.6812	14.6605	14.7643	14.6773	14.4	15.3401	16.4254	14.6352	13.9003	14.7786	0.168246	0.348512
Phosphatidylinositol	PI_36:5	0.0207306	16.3498	16.4791	16.1936	16.3138	16.287	16.2186	16.1737	16.0703	16.2113	16.0245	15.6731	16.5924	15.4894	16.5953	16.3664	15.3835	13.8615	16.3582	0.227705	0.138879
Phosphatidylinositol	PI_36:6	0.0394012	16.7689	16.9327	17.5703	16.5013	16.5062	16.6279	16.9632	16.5077	16.8115	16.3056	16.037	16.9884	15.8283	16.3839	14.7613	16.4477	14.5049	16.9579	0.226897	0.0220836
Phosphatidylserine	PS_34:4	0.0548791	13.6156	12.1818	13.693	12.8348	12.9341	14.2874	12.0271	12.1771	12.3156	15.1912	14.6387	12.1298	13.3827	12.2476	12.4352	11.9272	12.1534	13.1834	0.0817563	0.754711
Phosphatidylserine	PS_34:5	0.0162514	15.4572	15.7243	15.4126	15.5098	15.7241	15.7785	15.4532	15.4266	15.4726	15.7448	15.8677	15.4221	15.7098	15.7616	15.8658	15.183	15.6179	15.6629	0.0497611	0.222407
Phosphatidylserine	PS_34:6	0.0367415	14.4543	14.5332	14.5203	14.3352	14.4959	14.6869	14.7233	14.5388	14.5233	14.3069	14.4324	14.1517	14.3136	13.9583	13.6002	14.4151	14.7214	14.8465	0.0342895	0.0564633
Phosphatidylserine	PS_38:2	0.0375095	16.5919	16.7454	16.9076	15.517	16.392	15.9111	16.4114	15.6374	15.6468	17.3739	17.0157	16.3096	16.4368	16.5469	15.9161	16.2128	15.7095	16.299	0.00302395	0.206899
Phosphatidylserine	PS_38:3	0.12817	15.751	15.7493	15.3419	15.3927	15.1752	14.9436	14.0182	14.8431	14.7699	17.786	17.0076	16.2163	16.3493	16.1744	15.9236	13.8147	14.5079	14.2993	0.000154998	0.025757
Phosphatidylserine	PS_38:4	0.0868531	16.4119	16.3104	15.7379	15.7901	15.5176	14.9599	14.9582	15.2896	15.1948	18.1592	17.2527	16.7111	16.6635	16.0632	14.882	14.3719	14.9486	14.8993	0.000724842	0.180229
Phosphatidylserine	PS_38:5	0.0279125	15.5096	15.5827	15.2056	14.5378	14.4683	14.5088	14.5088	14.6242	14.5764	16.7431	15.8046	15.6208	15.2648	14.8022	13.0561	13.99	14.3129	14.2335	0.00117177	0.899694
Sulfoquinovosyl-diacyl-glycerol	SQDG_34:1	0.0202311	NA	21.3088	21.771	21.4227	21.446	21.2723	21.0975	21.1581	21.2038	21.4326	18.7182	21.5229	21.8745	21.747	20.6776	18.1401	18.172	21.2357	0.178359	0.0928254
Sulfoquinovosyl-diacyl-glycerol	SQDG_34:2	0.131858	21.223	15.232	21.5731	14.7602	20.8759	15.3301	NA	NA	14.7992	20.0812	20.1767	13.2357	13.4632	20.2804	14.2813	14.4567	13.9031	14.4714	0.136953	0.49149
Sulfoquinovosyl-diacyl-glycerol	SQDG_34:3	0.00172504	23.035	23.0905	23.478	23.15	23.1105	23.0959	23.2896	23.07	23.2382	23.3672	23.1455	23.1704	23.2513	23.2412	22.612	22.9633	22.6794	23.06	0.364796	0.245256
Sulfoquinovosyl-diacyl-glycerol	SQDG_34:4	0.0591914	13.3486	13.327	13.0039	11.7662	12.4583	13.1671	11.7536	10.6699	12.0486	10.9564	12.3584	10.5551	NA	NA	12.3959	12.358	12.2172	11.3076	0.409274	0.208271
Sulfoquinovosyl-diacyl-glycerol	SQDG_34:5	0.0266357	17.6787	17.8363	18.4742	17.8901	18.134	17.9956	18.2687	18.1488	18.3168	18.4615	18.7999	18.5364	18.6825	18.5771	17.9723	18.2814	18.4206	17.9044	0.85661	0.0371274
Sulfoquinovosyl-diacyl-glycerol	SQDG_34:6	0.0325331	13.6091	13.738	14.3511	14.2638	14.0135	14.2847	14.1851	14.1891	14.1925	14.7095	13.9588	14.2138	14.7828	14.5975	13.9528	13.6633	13.1075	13.5842	0.147777	0.884883
Sulfoquinovosyl-diacyl-glycerol	SQDG_36:1	0.000164824	13.285	13.4764	14.2233	12.9481	13.2605	13.4876	13.8971	13.9415	13.7603	14.3375	14.431	14.665	13.5922	13.541	12.6535	14.1929	14.7034	13.4991	0.00775995	0.0833528
Sulfoquinovosyl-diacyl-glycerol	SQDG_36:5	0.0222513	14.7527	14.8494	15.5017	14.5888	14.9877	14.4443	14.8501	14.5856	14.639	15.0257	14.9163	14.8014	15.3882	15.1466	14.7943	14.4671	14.6467	14.7028	0.138347	0.56308
Sulfoquinovosyl-diacyl-glycerol	SQDG_36:6	0.0404585	13.5289	13.6507	13.3007	12.6992	13.6996	12.6488	12.6587	NA	12.4051	13.2329	13.1084	12.0143	13.1792	14.3297	13.8648	12.6288	12.6324	12.8966	0.117042	0.781372
Triacyl-glycerol	TAG_48:3	0.1222	13.0685	13.7095	13.145	12.829	12.9148	13.6277	13.6025	13.3575	13.0454	NA	12.0255	11.8462	12.2567	NA	10.9793	13.0988	13.5199	12.3758	0.168737	0.00274274
Triacyl-glycerol	TAG_50:4	0.0782489	10.4316	NA	NA	12.5459	12.8075	NA	11.0116	12.7225	NA	11.7321	11.1647	10.3755	11.1903	NA	10.915	12.7376	12.5826	NA	0.143089	0.820999
Triacyl-glycerol	TAG_50:9	0.110661	14.4415	15.0362	14.3045	13.4269	13.9342	13.7006	13.7356	13.7903	13.4723	13.1735	12.6848	12.9863	12.8307	12.5413	10.6126	12.5503	13.1147	12.6907	0.0360531	9.80798e-05
Triacyl-glycerol	TAG_52:10	0.167199	13.8511	13.631	12.3609	13.5708	13.8827	14.2308	13.5478	13.3083	12.9926	10.8067	NA	NA	NA	10.5512	NA	12.9584	13.5321	13.4884	0.583085	0.0238252
Triacyl-glycerol	TAG_52:4	0.0506368	11.2817	NA	11.6655	10.6679	10.5128	11.8394	NA	11.6474	11.8017	12.5173	11.9698	12.0173	13.5895	NA	10.894	11.2083	11.0827	NA	0.667903	0.280737
Triacyl-glycerol	TAG_52:7	0.0647831	NA	NA	12.302	12.1657	NA	NA	NA	11.62	12.3765	10.8928	NA	11.4205	12.2542	11.6588	10.6463	12.4614	12.3223	12.1598	0.303716	0.391611
Triacyl-glycerol	TAG_52:8	0.0734061	NA	NA	12.6704	12.8967	11.9835	NA	NA	NA	13.0015	11.0067	11.2862	10.7367	12.4068	12.2887	11.8315	13.0343	12.8568	12.6501	0.0052549	0.0559701
Triacyl-glycerol	TAG_54:10	0.12258	13.3553	14.3832	13.7504	14.1522	13.7865	14.0392	14.1291	14.0407	14.1	11.489	11.8111	11.9161	13.4982	13.0957	NA	14.0905	14.0921	14.2508	0.00468931	0.00596432
Triacyl-glycerol	TAG_54:4	0.128174	12.4503	13.2764	12.3013	14.4683	12.1182	14.6969	11.2672	11.723	12.7003	11.8419	11.78	11.5845	12.1066	10.8434	10.3858	12.029	14.0483	11.8946	0.940244	0.107566
Triacyl-glycerol	TAG_54:5	0.0265887	12.0077	NA	10.5386	10.7143	NA	11.7354	10.2153	11.6726	10.062	11.7521	11.7228	11.591	12.1838	10.855	10.9285	NA	11.2584	10.1692	0.168937	0.599022
Triacyl-glycerol	TAG_54:7	0.023175	NA	NA	11.7842	NA	11.7247	11.4461	11.9393	11.6788	12.0224	NA	11.6324	10.9069	11.9448	11.8257	10.9822	11.8535	12.0972	11.53	0.242128	0.520525
Triacyl-glycerol	TAG_56:6	0.109623	12.0556	12.8465	12.5995	12.0839	12.251	12.1229	12.5421	12.0839	12.3475	NA	NA	10.8777	10.9763	10.9497	NA	11.838	12.0152	11.8439	0.11823	0.000312893
Triacyl-glycerol	TAG_58:0	0.120986	13.5947	14.17	13.1411	13.3247	13.3724	13.5873	13.4094	13.1304	12.9027	12.3005	11.8031	11.8834	11.9247	11.9908	NA	12.7041	12.7333	12.4	0.958755	2.62911e-05
Triacyl-glycerol	TAG_58:4	0.155525	15.9942	16.0916	16.1825	15.5236	15.8044	15.8855	15.7105	15.7294	15.8709	14.3656	14.0673	14.867	14.5582	14.0508	12.0996	15.6344	15.7767	15.2679	0.0770555	0.00125101
Triacyl-glycerol	TAG_58:6	0.175935	12.9636	13.4947	13.4648	12.9654	13.0075	13.6408	13.2227	12.9819	13.2095	10.6852	NA	11.628	11.011	11.0385	NA	12.9305	12.3881	12.6666	0.237802	0.000167711
Triacyl-glycerol	TAG_60:4	0.124805	12.1023	12.2265	13.1286	13.3005	11.7247	13.609	12.6754	13.322	13.0337	NA	NA	12.3057	11.4391	NA	NA	NA	12.6957	10.0066	0.961499	0.0623466
Triacyl-glycerol	TAG_60:6	0.15492	14.3208	14.6644	14.3139	14.1086	14.0541	14.314	14.3373	14.178	14.2408	12.4101	12.2818	13.0578	12.6047	12.4241	NA	14.014	14.1488	13.5498	0.0769951	7.18855e-05
Triacyl-glycerol	TAG_60:7	0.164806	14.7687	15.2818	13.7515	15.4151	15.8396	15.8865	15.6544	15.359	15.187	12.4861	13.0923	13.4379	13.3687	13.5561	13.1846	15.3387	14.9142	15.4247	0.00424325	0.000476553
Triacyl-glycerol	TAG_60:8	0.112877	12.7209	13.4393	NA	13.7986	13.9881	14.1072	14.0323	13.7382	13.8596	11.9311	12.3266	12.5441	12.3997	12.5828	11.8448	13.5785	13.6581	13.5928	0.0023807	0.000647459
